# Supplementary material for: Factors Associated with Fatality in Ontario Thoroughbred Racehorses: 2003–2015
Source: Animals (Basel). 2021 Oct 13;11(10):2950. doi: 10.3390/ani11102950 (PMC8532649; doi:10.3390/ani11102950)
Supplement: Supplementary file 1 [file animals-11-02950-s001.zip]

Archive with 7 entries (6 files):
- animals-1415097-supplementary/
- animals-1415097-supplementary/Supplementary Material Figure S1.pdf
- animals-1415097-supplementary/Supplementary Material Figure S2.pdf
- animals-1415097-supplementary/Supplementary Material Figure S3.pdf
- animals-1415097-supplementary/Supplementary Material Table S1.pdf
- animals-1415097-supplementary/Supplementary Material Table S2.pdf
- animals-1415097-supplementary/Supplementary Material Table S3.pdf
